# Supplementary material for: Furanocoumarins as Enhancers of Antitumor Potential of Sorafenib and LY294002 toward Human Glioma Cells In Vitro
Source: Int J Mol Sci. 2024 Jan 7;25(2):759. doi: 10.3390/ijms25020759 (PMC10815922; doi:10.3390/ijms25020759)
Supplement: Supplementary file 1 [file ijms-25-00759-s001.zip]

Archive with 1 entries (1 files):
- ijms-2801238-supplementary.pdf
